# Supplementary material for: Population genomic variation reveals roles of history, adaptation and ploidy in switchgrass
Source: Mol Ecol. 2014 Jul 21;23(16):4059–73. doi: 10.1111/mec.12845 (PMC4142443; doi:10.1111/mec.12845)
Supplement: Table S1 — Samples, ploidy, phenotype, and sequencing output. [file mec0023-4059-SD1.xls]

## Sheet: Table 1 - Samples
TABLE S1: Samples, Ploidy, Phenotype, and Sequencing Output
Sample Name	Population	Ploidy	Phenotype*1	Read Count	Inferred Gene Pool*2		Legend
RR1-1	Rocky Run 1	8	Upland	1263934	Upland Northern Great Plains		*1: Intermediate phenotype has characteristics of both lowland and upland ecotype
H59-1	Hwy 59	4	Upland	685756	Upland Northern Great Plains		*2: Gene pool descriptions in main text
BBF-1	Bald Bluff	8	Upland	486180	Upland Northern Great Plains		*3: cross of Alamo and Kanlow, Young et al. 2010
BBF-2	Bald Bluff	8	Upland	269079	Upland Northern Great Plains*7		*4: ploidy estimated from Costich et al. 2010, Zalapa et al. 2011, Lu et al. 2013
STI-1	Staten Island	4	Upland	1222594	Lowland Atlantic Coastal Plain		*5: ploidy estimated from ploidy of one sample in the population, Personal communication, D. Lowry
BL-1	Blackwell	8	Upland	936557	Upland Northern Great Plains		*6: phenotype determined by PPG
BL-2	Blackwell	8	Upland	1085003	Upland Northern Great Plains		*7: not in figures due to low read count
BL-3	Blackwell	8	Upland	1936104	Upland Northern Great Plains
CR-1	Cave-in-Rock	8	Upland	421040	Upland Eastern Savanna
R72-1	Rt 72/563 NJ	4	Upland	81714	Lowland Atlantic Coastal Plain*7
HOW	Howard	8	Intermediate	320565	Upland Northern Great Plains
RR1-2	Rocky Run 1	8	Intermediate	1329464	Upland Northern Great Plains
WAT-1	Waterford	8	Intermediate	110704	Upland Eastern Savanna*7
H59-2	Hwy 59	4	Intermediate	1445677	Upland Northern Great Plains
H59-3	Hwy 59	4	Intermediate	636136	Upland Northern Great Plains
BBF-3	Bald Bluff	8	Intermediate	2567951	Upland Northern Great Plains
U38	NRCS 9064224	4	Intermediate	1089039	Mixed Upland
CR-2	Cave-in-Rock	8	Intermediate	417367	Mixed Upland
R72-2	Rt 72/563 NJ	4	Intermediate	2002364	Mixed Upland
R72-3	Rt 72/563 NJ	4	Intermediate	1157060	Upland Northern Great Plains
COL	Columbiana	8	Upland	982995	Upland Eastern Savanna
WAD	Wadena	8	Upland	1306314	Upland Northern Great Plains
STI-2	Staten Island	4	Upland	1763452	Upland Midwest
CH1	Chiwaukee 1	4	Upland	2065816	Upland Midwest
U37-1	NRCS 9084291	4	Upland	1084094	Upland Midwest
U37-2	NRCS 9084291	4	Upland	529378	Upland Midwest
R72-4	Rt 72/563 NJ	4	Upland	1360758	Upland Eastern Savanna
DC-1	Dacotah	4	Upland	160079	Mixed Upland*7
PF-1	Pathfinder	8	Upland	1549838	Upland Northern Great Plains
PF-2	Pathfinder	8	Upland	1457376	Upland Northern Great Plains
SH-1	Shelter	8	Upland	1159100	Upland Eastern Savanna
SB-1	Sunburst	8	Upland	1507968	Upland Northern Great Plains
SB-2	Sunburst	8	Upland	815498	Upland Northern Great Plains
TOL	Toledo, OH	8	Upland	1906696	Upland Northern Great Plains
ALG	Allegheny River, PA	8	Upland	738985	Upland Eastern Savanna
HOF	Hoffman	6	Upland	1150738	Lowland/Upland Hybrid
SPB-1	Sprewell Bluff	8	Intermediate	380419	Lowland/Upland Hybrid
KA-1	Kanlow	4	Lowland	1159936	Lowland Southern Great Plains
SPB-2	Sprewell Bluff	8	Intermediate	766460	Lowland/Upland Hybrid
AMS	AW-314/MS-155	4	Lowland	600930	Lowland Southern Great Plains
PMT-1	PMT-785	8	Lowland	1091702	Lowland Western Gulf Coast
WIL-1	T 2086	4	Lowland	506987	Lowland Atlantic Coastal Plain
OSP-1	Oscar Scherer S.P.	8	Lowland	213132	Lowland Atlantic Coastal Plain*7
OSP-2	Oscar Scherer S.P.	4	Lowland	443591	Lowland Atlantic Coastal Plain
WAT-2	Waterford	8	Upland	244372	Upland Midwest*7
PCF	Pasco County	4	Lowland	984721	Upland Midwest
WB-1	Wabasso	4	Lowland	1471083	Lowland Atlantic Coastal Plain
WB-2	Wabasso	4	Lowland	1065225	Lowland Atlantic Coastal Plain
CHP-1	Chippewa	8	Upland	869620	Upland Northern Great Plains
CHP-2	Chippewa	8	Upland	822243	Upland Northern Great Plains
CHP-3	Chippewa	8	Upland	356347	Upland Northern Great Plains
H59-4	Hwy 59	4	Upland	1169325	Upland Northern Great Plains
STI-3	Staten Island	4	Upland	1634579	Lowland Atlantic Coastal Plain
BL-4	Blackwell	8	Upland	1160664	Upland Northern Great Plains
BL-5	Blackwell	8	Upland	1230669	Upland Northern Great Plains
STI-4	Staten Island	4	Intermediate	1125459	Lowland Atlantic Coastal Plain
BL-6	Blackwell	8	Intermediate	1366012	Upland Northern Great Plains
JCK-1	Jackson	4	Upland	400278	Upland Midwest
JCK-2	Jackson	4	Upland	492050	Upland Midwest
JCK-3	Jackson	4	Upland	77290	Upland Midwest*7
STI-5	Staten Island	4	Upland	1249503	Upland Eastern Savanna
IP2-1	Ipswich Prairie 2	4	Upland	696240	Upland Midwest
IP2-2	Ipswich Prairie 2	4	Upland	196747	Upland Midwest*7
IP2-3	Ipswich Prairie 2	4	Upland	204177	Upland Midwest*7
IP2-4	Ipswich Prairie 2	4	Upland	2295717	Upland Midwest
CR-3	Cave-in-Rock	8	Upland	2401687	Upland Eastern Savanna
CR-4	Cave-in-Rock	8	Upland	1514376	Upland Eastern Savanna
CR-5	Cave-in-Rock	8	Upland	658527	Upland Eastern Savanna
DC-2	Dacotah	4	Upland	1697616	Upland Eastern Savanna
DC-3	Dacotah	4	Upland	2312381	Upland Eastern Savanna
SH-2	Shelter	8	Upland	995802	Upland Eastern Savanna
SH-3	Shelter	8	Upland	1561457	Upland Eastern Savanna
SH-4	Shelter	8	Upland	2218835	Mixed Upland
ALB-1	Albany, NY	8	Upland	2053560	Upland Northern Great Plains
ALB-2	Albany, NY	8	Upland	850424	Upland Northern Great Plains
ALB-3	Albany, NY	8	Upland	1160375	Upland Northern Great Plains
ALB-4	Albany, NY	8	Upland	1462012	Upland Northern Great Plains
PNG-1	Pangburn	4	Lowland	814369	Lowland Southern Great Plains
PNG-2	Pangburn	4	Lowland	1210274	Lowland Southern Great Plains
PNG-3	Pangburn	4	Lowland	873292	Lowland Southern Great Plains
PNG-4	Pangburn	4	Lowland	360156	Lowland Southern Great Plains
PNG-5	Pangburn	4	Lowland	496951	Lowland Southern Great Plains
L11-1	BN-12323-69	4	Lowland	468809	Lowland Southern Great Plains
L11-2	BN-12323-69	4	Lowland	218796	Lowland Southern Great Plains*7
L11-3	BN-12323-69	4	Lowland	764395	Lowland Southern Great Plains
L11-4	BN-12323-69	4	Lowland	987937	Lowland Southern Great Plains
L11-5	BN-12323-69	4	Lowland	824649	Lowland Southern Great Plains
KA-2	Kanlow	4	Lowland	826763	Lowland Southern Great Plains
KA-3	Kanlow	4	Lowland	405135	Lowland Southern Great Plains
KA-4	Kanlow	4	Lowland	280150	Lowland Southern Great Plains*7
SPB-3	Sprewell Bluff	4	Intermediate	158823	Lowland/Upland Hybrid*7
PMT-2	PMT-785	8	Lowland	791153	Lowland Western Gulf Coast
PMT-3	PMT-785	4	Lowland	1068802	Lowland Western Gulf Coast
PMT-4	PMT-785	8	Lowland	424803	Lowland Western Gulf Coast
WIL-2	T 2086	4	Lowland	214191	Lowland Atlantic Coastal Plain*7
WIL-3	T 2086	4	Lowland	821106	Lowland Atlantic Coastal Plain
P.amarum	Panicum amarum	NA	NA	1686109	Lowland
P.amarulum	Panicum amarulum	NA	NA	429787	Lowland Atlantic Coastal Plain
P.anceps	Panicum anceps	NA	NA	965178	NA
DIH-1	Alamo/Kanlow*3	2	NA	740270	Lowland Southern Great Plains
DIH-2	Kanlow	2	NA	668952	Lowland Southern Great Plains
KA-5	Kanlow	4	NA	766175	Lowland Southern Great Plains
KA-6	Kanlow	4	NA	689259	Lowland Southern Great Plains
AL	Alamo	4*4	Lowland*6	310046	Lowland Southern Great Plains
BL-7	Blackwell	8*4	Upland*6	417134	Upland Northern Great Plains
IDSP-1	Indiana Dunes S.P.	4*5	Upland*6	1661656	Upland Midwest
IDSP-2	Indiana Dunes S.P.	4*5	Upland*6	2802834	Upland Midwest
IDSP-3	Indiana Dunes S.P.	4*5	Upland*6	53243	Upland Midwest*7
IDSP-4	Indiana Dunes S.P.	4*5	Upland*6	2110179	Upland Midwest
CR-6	Cave-in-Rock	8*4	Upland*6	1892140	Upland Eastern Savanna
IDSP-5	Indiana Dunes S.P.	4*5	Upland*6	2780072	Upland Midwest
IDSP-6	Indiana Dunes S.P.	4*5	Upland*6	1813057	Upland Midwest
IDSP-7	Indiana Dunes S.P.	4*5	Upland*6	2195866	Upland Midwest
IDSP-8	Indiana Dunes S.P.	4*5	Upland*6	740056	Upland Midwest
IDSP-9	Indiana Dunes S.P.	4*5	Upland*6	1144537	Upland Midwest
FB	Forestburg	8*4	Upland*6	384936	Upland Northern Great Plains
IDSP-10	Indiana Dunes S.P.	4*5	Upland*6	1747977	Upland Midwest
IDSP-11	Indiana Dunes S.P.	4*5	Upland*6	1879491	Upland Midwest
IDSP-12	Indiana Dunes S.P.	4*5	Upland*6	1917885	Upland Midwest
IDSP-13	Indiana Dunes S.P.	4*5	Upland*6	2268060	Upland Midwest
IDSP-14	Indiana Dunes S.P.	4*5	Upland*6	1661189	Upland Midwest
IDSP-15	Indiana Dunes S.P.	4*5	Upland*6	1432721	Upland Midwest
SE	Shawnee	8*4	Upland*6	365556	Upland Eastern Savanna
SLW	Southlow	NA	Upland*6	1016959	Mixed Upland
SB-3	Sunburst	8*4	Upland*6	728252	Upland Northern Great Plains
IDSP-16	Indiana Dunes S.P.	4*5	Upland*6	1371557	Upland Midwest
