# Supplementary material for: Population genomic variation reveals roles of history, adaptation and ploidy in switchgrass
Source: Mol Ecol. 2014 Jul 21;23(16):4059–73. doi: 10.1111/mec.12845 (PMC4142443; doi:10.1111/mec.12845)
Supplement: Table S2 — Sequencing adapter and DNA barcode information. [file mec0023-4059-SD2.xls]

## Sheet: Table S1 - Adapter Info
barcodes	Barcode Adapter Forward Sequence	Barcode adapter reverse sequence	Common adapter forward sequence	Common adapter reverse sequence
	XXXX indicates barcode sequence	YYYY indicates reverse complement of barcode sequence
ctcg	ACACTCTTTCCCTACACGACGCTCTTCCGATCT-XXXX-TGCA	YYYY-AGATCGGAAGAGCGTCGTGTAGGGAAAGAGTGT	CTCGGCATTCCTGCTGAACCGCTCTTCCGATCTTGCA	GATCGGAAGAGCGGTTCAGCAGGAATGCCGAG
tgca
acta
caga
aact
gcgt
gtaa
cgat
accgt
tcacg
ctagg
acaaa
ttctg
agccg
gtatt
ctgta
cgctt
gctta
ggtgt
ccagct
ttcaga
taggaa
gctcta
ccacaa
tgcga
cttcca
gagata
atgcct
tattttt
cttgctt
atgaaag
aaaagtt
gaattca
gaacttg
ggaccta
gtcgatt
